# Supplementary material for: Nanostructured, Metal-Free Electrodes for the Oxygen Reduction Reaction Containing Nitrogen-Doped Carbon Quantum Dots and a Hydroxide Ion-Conducting Ionomer
Source: Molecules. 2022 Mar 11;27(6):1832. doi: 10.3390/molecules27061832 (PMC8953787; doi:10.3390/molecules27061832)
Supplement: Supplementary file 1 [file molecules-27-01832-s001.zip]

Archive with 1 entries (1 files):
- molecules-1615557-supplementary.pdf
